# Supplementary material for: 2,5-Dihy­droxy­terephthalic acid dihydrate
Source: Acta Crystallogr Sect E Struct Rep Online. 2010 Jul 7;66(Pt 8):o1928. doi: 10.1107/S1600536810025766 (PMC3007543; doi:10.1107/S1600536810025766)
Supplement: Supplementary file 2 [file e-66-o1928-Isup2.hkl]

# 
# h,k,l, Fc-squared, Fo-squared, sigma(Fo-squared) and status flag 
# 
data_I
_shelx_title ' LI_0m in P2(1)/c' 
_shelx_refln_list_code          4 
_shelx_F_calc_maximum       95.65 
_exptl_crystal_F_000       244.00 
_reflns_d_resolution_high  0.7472 
 
loop_ 
 _symmetry_equiv_pos_as_xyz 
 'x, y, z' 
 '-x, y+1/2, -z+1/2' 
 '-x, -y, -z' 
 'x, -y-1/2, z-1/2' 
 
_cell_length_a     5.1883 
_cell_length_b    17.5452 
_cell_length_c     5.4990 
_cell_angle_alpha  90.000 
_cell_angle_beta  103.030 
_cell_angle_gamma  90.000 
 
_shelx_F_squared_multiplier     1.000 
 
loop_ 
 _refln_index_h 
 _refln_index_k 
 _refln_index_l 
 _refln_F_squared_calc 
 _refln_F_squared_meas 
 _refln_F_squared_sigma 
 _refln_observed_status 
   1   0   0      388.46      378.74     10.53 o 
   2   0   0        0.01       -0.32      1.05 o 
   3   0   0      453.30      455.10     19.24 o 
   4   0   0        0.93       -1.98      2.52 o 
   5   0   0        0.07       -3.07     10.63 o 
   6   0   0       11.87        3.74     12.84 o 
   1   1   0      371.92      372.11      7.61 o 
   2   1   0        5.02        4.72      0.87 o 
   3   1   0      117.01      125.32      5.07 o 
   4   1   0        9.87        8.65      2.39 o 
   5   1   0       11.03        7.95      8.27 o 
   6   1   0       19.50       14.06      9.79 o 
   0   2   0       73.91       23.51      2.51 o 
   1   2   0      900.36      908.70     18.97 o 
   2   2   0      204.22      217.03      5.68 o 
   3   2   0      426.11      436.00     13.15 o 
   4   2   0       37.54       40.70      3.24 o 
   5   2   0        4.36       -4.50      7.07 o 
   6   2   0        3.28       -2.95      8.68 o 
   1   3   0     1237.28     1264.86     29.61 o 
   2   3   0      580.17      565.65     13.50 o 
   3   3   0       93.43       94.89      4.23 o 
   4   3   0       11.46       11.80      2.41 o 
   5   3   0        5.03        6.31      7.73 o 
   6   3   0       11.33        0.47      9.04 o 
   0   4   0     1576.52     1452.94     56.09 o 
   1   4   0        0.04       -0.93      1.01 o 
   2   4   0      253.24      277.76      8.28 o 
   3   4   0      295.98      327.02     10.22 o 
   4   4   0      122.36      140.19      5.96 o 
   5   4   0        2.62        7.47      7.42 o 
   6   4   0        3.23       -1.63      8.75 o 
   1   5   0       76.99       73.37      3.54 o 
   2   5   0       78.36       83.03      3.84 o 
   3   5   0      189.56      207.46      7.14 o 
   4   5   0       11.54       11.62      2.42 o 
   5   5   0        2.47       -5.09      6.76 o 
   6   5   0        0.40       -7.83      7.83 o 
   0   6   0       85.33       91.33      6.39 o 
   1   6   0      306.53      268.85      9.82 o 
   2   6   0      273.38      270.76      8.48 o 
   3   6   0       17.70       16.65      1.93 o 
   4   6   0        0.24       -0.63      1.83 o 
   5   6   0       16.63       12.36      7.62 o 
   6   6   0        0.03       -8.03      8.03 o 
   1   7   0      165.57      157.35      6.54 o 
   2   7   0      148.39      163.88      5.99 o 
   3   7   0       76.04       77.33      3.55 o 
   4   7   0        1.68        0.69      2.32 o 
   5   7   0        0.03       -4.24      6.79 o 
   6   7   0        0.00       -4.58      8.33 o 
   1   8   0        8.51        6.93      1.81 o 
   2   8   0       31.57       30.15      2.41 o 
   3   8   0       39.68       41.27      3.03 o 
   4   8   0        5.27        5.24      2.54 o 
   5   8   0        2.20        4.04      9.05 o 
   6   8   0        3.60        2.25      8.84 o 
   1   9   0      148.93      172.41      7.41 o 
   2   9   0       49.65       58.21      3.47 o 
   3   9   0       17.81       17.54      2.44 o 
   4   9   0       25.29       29.76      5.25 o 
   5   9   0        3.48       -0.24      8.05 o 
   6   9   0        3.35       -1.34      8.56 o 
   0  10   0      243.72      251.09     14.16 o 
   1  10   0      972.63     1012.93     34.07 o 
   2  10   0      198.76      201.84     14.13 o 
   3  10   0       33.59       34.46      2.96 o 
   4  10   0        1.71        1.35      3.95 o 
   5  10   0        0.37       -1.03      6.94 o 
   6  10   0        1.75       -3.15     11.54 o 
   1  11   0       61.74       63.66      5.24 o 
   2  11   0        1.80        2.51      1.47 o 
   3  11   0       27.95       27.12      3.49 o 
   4  11   0       20.11       25.15      5.25 o 
   5  11   0       56.78       55.37     10.32 o 
   0  12   0       23.00       21.99      5.70 o 
   1  12   0        8.80        5.71      2.07 o 
   2  12   0      152.00      155.98      7.24 o 
   3  12   0        1.99        0.74      2.78 o 
   4  12   0        9.41       11.87      4.59 o 
   5  12   0       20.06       18.11     10.01 o 
   1  13   0       15.74       13.95      3.00 o 
   2  13   0      296.78      289.41     12.60 o 
   3  13   0        0.64       -2.00      2.70 o 
   4  13   0        8.58       14.38      4.88 o 
   5  13   0       18.02       22.00     14.08 o 
   0  14   0        2.11        3.49      4.26 o 
   1  14   0      142.38      153.23     19.79 o 
   2  14   0      210.31      236.42     18.92 o 
   3  14   0        7.76       14.59      3.59 o 
   4  14   0        1.28        0.95      4.13 o 
   5  14   0       16.66       18.34      8.81 o 
   1  15   0      189.14       73.71     18.54 o 
   2  15   0       70.77       75.94      7.06 o 
   3  15   0       12.25       11.52      4.47 o 
   4  15   0       21.82       25.94      7.62 o 
   5  15   0        0.59       -3.80      7.28 o 
   0  16   0        5.11        3.12      4.53 o 
   1  16   0        0.05        0.88      3.11 o 
   2  16   0       87.53       85.49      7.66 o 
   3  16   0        0.45        4.35      3.91 o 
   4  16   0        0.71       -2.86      7.90 o 
   1  17   0        8.84       11.56      3.95 o 
   2  17   0        0.10        3.16      3.50 o 
   3  17   0       11.99       12.00      5.84 o 
   4  17   0        0.38        4.06     11.40 o 
   0  18   0       44.97       45.61     24.67 o 
   1  18   0        0.43        1.14      3.57 o 
   2  18   0       21.67       24.52      5.26 o 
   3  18   0       12.86       29.39      6.90 o 
   4  18   0        0.96        2.85      6.26 o 
   1  19   0       11.34       11.33      4.27 o 
   2  19   0        1.49        1.85      3.98 o 
   3  19   0        6.42        4.85      4.22 o 
   0  20   0        3.05        1.41      5.69 o 
   1  20   0        0.49        7.16      4.11 o 
   2  20   0        2.78        4.39      4.03 o 
   3  20   0        0.04        0.93      4.34 o 
   1  21   0        8.29        7.76      4.77 o 
   2  21   0        9.86       18.37      5.83 o 
   0  22   0        1.77        6.45      5.96 o 
   1  22   0        9.93       17.47      6.29 o 
   2  22   0        0.10        4.24      4.69 o 
   1  23   0        6.53       11.85      5.56 o 
  -6   1   1       64.87       68.25     11.58 o 
  -5   1   1        0.25       -1.02      2.78 o 
  -4   1   1       22.92       25.49      2.35 o 
  -3   1   1       42.93       50.75      2.37 o 
  -2   1   1        0.02        0.38      0.64 o 
  -1   1   1        3.86        1.44      1.72 o 
   0   1   1     1162.87     1137.39     22.58 o 
   1   1   1     9149.36     8928.50    200.62 o 
   2   1   1       23.98       25.71      1.94 o 
   3   1   1       25.60       23.82      1.96 o 
   4   1   1        3.15        1.04      3.33 o 
   5   1   1        2.04       -1.71      8.10 o 
   6   1   1        0.18       -8.88      8.88 o 
  -6   2   1       43.75       49.47     10.50 o 
  -5   2   1      114.50      112.68      6.80 o 
  -4   2   1       11.33       13.83      2.00 o 
  -3   2   1      383.27      388.29     10.66 o 
  -2   2   1     1189.31     1226.55     29.44 o 
  -1   2   1      424.89      431.01     14.22 o 
   0   2   1      439.73      429.62      9.59 o 
   1   2   1     3798.10     3691.84     83.39 o 
   2   2   1      410.01      422.47     11.40 o 
   3   2   1       27.38       25.37      2.03 o 
   4   2   1       22.35       23.47      4.27 o 
   5   2   1        0.88       -3.69      4.61 o 
   6   2   1        0.01        4.63     10.06 o 
  -6   3   1       10.57        9.37      8.33 o 
  -5   3   1       58.03       59.93      5.28 o 
  -4   3   1        6.82        8.62      1.82 o 
  -3   3   1      222.02      257.55      8.02 o 
  -2   3   1      594.56      642.68     17.10 o 
  -1   3   1       12.92       14.60      1.03 o 
   0   3   1       89.03       82.39      3.05 o 
   1   3   1      861.14      820.68     19.16 o 
   2   3   1      260.40      274.34      7.96 o 
   3   3   1        5.73        5.89      1.56 o 
   4   3   1      216.49      218.32     11.22 o 
   5   3   1       18.23       21.22      6.15 o 
   6   3   1        1.45      -12.89     12.89 o 
  -6   4   1        5.58       -1.59      7.89 o 
  -5   4   1        0.46       -2.78      2.78 o 
  -4   4   1      104.64      110.43      5.45 o 
  -3   4   1        2.05        2.95      1.08 o 
  -2   4   1     2590.07     2754.03     76.78 o 
  -1   4   1     1360.78     1366.32     46.14 o 
   0   4   1      155.37      142.38      4.41 o 
   1   4   1      390.50      400.67      9.84 o 
   2   4   1      147.40      152.89      4.64 o 
   3   4   1        3.23        3.35      1.60 o 
   4   4   1        3.58        1.17      3.24 o 
   5   4   1        3.02       -0.16      8.12 o 
   6   4   1        0.77        8.87      9.60 o 
  -6   5   1       14.22       16.36      8.77 o 
  -5   5   1       10.83        8.74      4.65 o 
  -4   5   1        6.23        6.86      2.19 o 
  -3   5   1       43.66       51.04      2.56 o 
  -2   5   1      162.80      184.40      6.62 o 
  -1   5   1      212.72      244.24      9.15 o 
   0   5   1       38.62       34.48      2.94 o 
   1   5   1        0.14        0.76      1.10 o 
   2   5   1       85.03       84.54      3.24 o 
   3   5   1      203.54      206.11      6.78 o 
   4   5   1        0.09       -1.50      3.02 o 
   5   5   1       12.07        8.03      5.50 o 
   6   5   1        3.49       -6.41      9.41 o 
  -6   6   1        0.04       -1.16     10.63 o 
  -5   6   1        2.06       -1.28      4.39 o 
  -4   6   1       25.49       26.82      2.99 o 
  -3   6   1       36.44       37.78      2.46 o 
  -2   6   1        7.86        2.71      1.38 o 
  -1   6   1     1645.78      728.26     49.82 o 
   0   6   1       54.64       42.67      3.37 o 
   1   6   1       71.93       75.95      3.56 o 
   2   6   1      176.46      185.58      5.49 o 
   3   6   1       14.19       14.20      2.18 o 
   4   6   1        1.19       -2.86      2.86 o 
   5   6   1       11.44        5.63      8.29 o 
   6   6   1        0.25       -7.03      9.29 o 
  -6   7   1        1.45       -0.93     10.20 o 
  -5   7   1        0.78       -4.06      4.06 o 
  -4   7   1       69.77       75.12      4.55 o 
  -3   7   1      102.54       93.33      4.07 o 
  -2   7   1      123.89      142.09      5.69 o 
  -1   7   1      189.20      187.57      8.73 o 
   0   7   1      280.84      258.27      8.62 o 
   1   7   1      296.14      301.86     13.13 o 
   2   7   1       35.31       38.30      2.29 o 
   3   7   1        3.30        2.74      1.40 o 
   4   7   1        0.03        0.52      2.85 o 
   5   7   1        0.50       -9.58      9.58 o 
   6   7   1        2.07       -0.15      9.48 o 
  -6   8   1        0.21       -9.34      9.34 o 
  -5   8   1        0.31       -0.77      6.35 o 
  -4   8   1       17.45       21.92      2.91 o 
  -3   8   1        3.53        3.91      1.44 o 
  -2   8   1      139.03      151.82      6.70 o 
  -1   8   1       39.24       40.27      3.35 o 
   0   8   1      791.45      854.46     25.20 o 
   1   8   1        0.61       -0.54      1.33 o 
   2   8   1        6.61        6.15      1.66 o 
   3   8   1        2.57        3.13      2.69 o 
   4   8   1       12.86       13.74      3.68 o 
   5   8   1        2.72        0.76      7.28 o 
   6   8   1        0.48        1.87     17.58 o 
  -6   9   1        0.11        1.52      8.08 o 
  -5   9   1        1.23        0.09     11.50 o 
  -4   9   1        5.09        7.28      2.82 o 
  -3   9   1        6.63        5.22      1.84 o 
  -2   9   1        7.68        8.76      2.10 o 
  -1   9   1       32.08       50.29      3.70 o 
   0   9   1      609.70      644.97     19.56 o 
   1   9   1       14.12       19.71      2.08 o 
   2   9   1       85.14       90.83      4.01 o 
   3   9   1       12.29       15.58      3.73 o 
   4   9   1        1.00        2.00      3.10 o 
   5   9   1        0.29       -1.50      7.20 o 
  -6  10   1        2.08       -1.58      7.85 o 
  -5  10   1       10.07       15.75      7.51 o 
  -4  10   1       21.99       18.84      4.62 o 
  -3  10   1       92.20       90.64      4.35 o 
  -2  10   1        3.10       -1.94      1.94 o 
  -1  10   1       16.98       25.37      3.01 o 
   0  10   1      151.61      173.29      6.77 o 
   1  10   1       69.70       65.07      5.14 o 
   2  10   1       41.78       48.45      3.06 o 
   3  10   1       15.31       18.29      3.87 o 
   4  10   1       16.31       17.82      3.61 o 
   5  10   1        4.89       -2.34      7.72 o 
  -6  11   1        0.49       -3.95      9.25 o 
  -5  11   1        7.79        7.46      6.83 o 
  -4  11   1       53.99       54.72      6.17 o 
  -3  11   1        5.76        8.29      2.21 o 
  -2  11   1       27.35       33.29      4.77 o 
  -1  11   1       37.82       43.14      3.83 o 
   0  11   1       53.57       54.81      6.75 o 
   1  11   1      131.01      134.26      6.90 o 
   2  11   1      157.54      171.51      7.45 o 
   3  11   1        3.32        5.66      3.29 o 
   4  11   1       13.81       10.67      4.09 o 
   5  11   1        0.80       -7.31      7.31 o 
  -5  12   1       15.12        6.24      8.10 o 
  -4  12   1      254.36      162.96     19.83 o 
  -3  12   1       65.30       55.93      7.22 o 
  -2  12   1       24.02       25.12      3.60 o 
  -1  12   1       17.95       22.93      4.29 o 
   0  12   1      168.52      183.00      9.93 o 
   1  12   1       21.46       17.65      2.81 o 
   2  12   1       75.53       64.97      7.38 o 
   3  12   1      168.16      181.26     15.65 o 
   4  12   1        6.27       10.79      4.92 o 
   5  12   1        3.84        4.76      8.50 o 
  -5  13   1        7.30        7.81      6.84 o 
  -4  13   1       12.68       11.35      6.47 o 
  -3  13   1        0.32        1.09      2.85 o 
  -2  13   1       22.40       18.14      2.78 o 
  -1  13   1      263.12      291.88     14.28 o 
   0  13   1       57.00       59.22      5.84 o 
   1  13   1        1.62        2.06      3.00 o 
   2  13   1       87.99       89.82      7.80 o 
   3  13   1      144.24      179.72     16.67 o 
   4  13   1        1.46       -0.86      4.35 o 
   5  13   1        5.66        6.78      9.10 o 
  -5  14   1       20.86       24.48      7.96 o 
  -4  14   1        1.45       -3.25      5.41 o 
  -3  14   1       12.89       11.93      4.01 o 
  -2  14   1       40.18       37.04      5.64 o 
  -1  14   1      665.24      704.27     30.06 o 
   0  14   1       81.76       25.22      7.04 o 
   1  14   1        4.10        2.13      3.00 o 
   2  14   1        5.83        5.45      3.25 o 
   3  14   1       28.73       30.09      6.60 o 
   4  14   1        0.17       -0.40      4.54 o 
   5  14   1        0.02       -2.75      7.69 o 
  -5  15   1        6.24       -1.95      6.53 o 
  -4  15   1        1.66       -4.63      5.08 o 
  -3  15   1        1.42       -1.07      3.45 o 
  -2  15   1        6.10        6.58      3.24 o 
  -1  15   1       30.00       32.08      7.05 o 
   0  15   1        0.32       -2.57      2.92 o 
   1  15   1       11.91        9.65      3.48 o 
   2  15   1       29.55       30.03      7.17 o 
   3  15   1        6.73       10.94      3.90 o 
   4  15   1        3.00        3.72      4.58 o 
  -5  16   1        0.06        2.01      8.91 o 
  -4  16   1        0.07        1.06      5.43 o 
  -3  16   1       18.57       11.97      5.83 o 
  -2  16   1       16.24       14.12      4.28 o 
  -1  16   1       82.27       37.00      7.91 o 
   0  16   1      156.92      192.67     18.30 o 
   1  16   1       17.02       11.94      3.70 o 
   2  16   1       29.30       42.61      6.15 o 
   3  16   1        1.30        3.17      3.63 o 
   4  16   1        0.98        1.82      4.73 o 
  -4  17   1       28.10       23.52     13.22 o 
  -3  17   1       34.25       29.04      9.26 o 
  -2  17   1       28.00       22.94      5.50 o 
  -1  17   1       88.63       74.38     10.14 o 
   0  17   1       53.30       54.78     10.41 o 
   1  17   1        6.25        4.51      3.49 o 
   2  17   1       17.23       16.68      4.29 o 
   3  17   1       21.02       12.98      4.83 o 
   4  17   1        0.08       -3.08      5.55 o 
  -4  18   1       10.83        9.92     19.07 o 
  -3  18   1       12.23       13.15     11.16 o 
  -2  18   1       13.31       13.49      4.54 o 
  -1  18   1       11.13       11.19      4.14 o 
   0  18   1        5.80        7.74      3.97 o 
   1  18   1        0.13        1.66      3.51 o 
   2  18   1        1.48        2.92      3.57 o 
   3  18   1        8.99       13.79      5.10 o 
  -4  19   1        8.14        0.22     13.65 o 
  -3  19   1       19.33       11.51      6.20 o 
  -2  19   1        0.13        1.33      3.66 o 
  -1  19   1        2.53        4.87      4.38 o 
   0  19   1        3.14        8.07      4.03 o 
   1  19   1        3.34        5.48      4.20 o 
   2  19   1        2.23        5.48      3.88 o 
   3  19   1        3.54        2.23      4.23 o 
  -3  20   1        7.17        1.47      7.09 o 
  -2  20   1        0.45        7.14      4.45 o 
  -1  20   1        4.63        1.19      3.94 o 
   0  20   1        1.60        0.65      3.82 o 
   1  20   1        1.50        4.99      4.07 o 
   2  20   1        0.17        3.79      4.39 o 
   3  20   1        0.05        3.01      4.59 o 
  -3  21   1        6.71        3.66      7.47 o 
  -2  21   1        0.08        4.98      5.06 o 
  -1  21   1        1.25        9.05      4.93 o 
   0  21   1        5.67       13.62      5.50 o 
   1  21   1        0.50        0.06      3.87 o 
   2  21   1        4.77        7.52      4.89 o 
  -2  22   1        0.86        5.62      5.75 o 
  -1  22   1        1.63        9.55      5.07 o 
   0  22   1        1.37        0.55      5.04 o 
   1  22   1        2.61        8.63      5.26 o 
   0  23   1        2.49        3.90      5.02 o 
  -6   0   2       71.58       64.23      8.22 o 
  -5   0   2       18.09       21.86      8.29 o 
  -4   0   2      364.08      396.02     20.00 o 
  -3   0   2      436.09      443.09     17.63 o 
  -2   0   2      868.16      880.54     63.13 o 
  -1   0   2     1184.23     1260.63    127.52 o 
   0   0   2       18.00       12.78      2.28 o 
   1   0   2      317.62      312.93     11.52 o 
   2   0   2      870.31      835.50     28.65 o 
   3   0   2        2.47        1.97      2.27 o 
   4   0   2        3.37        4.40      5.63 o 
   5   0   2        0.19       -4.11      9.10 o 
   6   0   2        1.94       -4.89     15.90 o 
  -6   1   2        0.04       -3.44      3.44 o 
  -5   1   2       59.15       65.46      4.80 o 
  -4   1   2       57.09       55.89      3.71 o 
  -3   1   2       10.62       10.59      1.21 o 
  -2   1   2      402.63      426.17     30.08 o 
  -1   1   2     1904.51     1957.21     65.82 o 
   0   1   2       17.76       21.83      1.55 o 
   1   1   2       19.95       19.67      1.59 o 
   2   1   2     1280.77     1199.61     28.24 o 
   3   1   2        7.36        7.06      1.80 o 
   4   1   2        5.17        5.21      3.91 o 
   5   1   2       11.20        9.84      5.10 o 
   6   1   2        0.42      -10.43     10.43 o 
  -6   2   2        0.88       -4.00      4.00 o 
  -5   2   2      115.59      107.21      6.16 o 
  -4   2   2      101.33      108.63      5.40 o 
  -3   2   2       76.31       88.72      3.32 o 
  -2   2   2       96.31      123.47      7.33 o 
  -1   2   2       56.24       60.82      2.32 o 
   0   2   2      193.76      200.37      5.60 o 
   1   2   2      201.06      202.65      5.70 o 
   2   2   2      318.32      304.62      8.41 o 
   3   2   2       15.59       13.55      2.04 o 
   4   2   2        3.86        3.32      3.88 o 
   5   2   2       10.69        8.84      4.57 o 
   6   2   2        2.15      -10.19     10.19 o 
  -6   3   2        0.69       -4.15      4.52 o 
  -5   3   2      176.85      200.75      9.07 o 
  -4   3   2       18.73       21.25      2.67 o 
  -3   3   2       82.59       90.80      3.96 o 
  -2   3   2      400.57      390.96     14.49 o 
  -1   3   2      249.99      265.90      8.40 o 
   0   3   2     1076.77     1084.39     26.26 o 
   1   3   2       13.31       12.22      1.63 o 
   2   3   2      241.43      229.20      6.35 o 
   3   3   2       90.89       94.93      5.48 o 
   4   3   2        3.77        3.82      3.82 o 
   5   3   2        1.97        3.30      4.42 o 
  -6   4   2        0.36       -4.38      4.38 o 
  -5   4   2        6.00        3.35      2.63 o 
  -4   4   2      228.22      259.59     12.33 o 
  -3   4   2        3.59        1.89      1.20 o 
  -2   4   2       20.85       25.53      2.55 o 
  -1   4   2       54.64       61.91      2.64 o 
   0   4   2      151.47      161.03      7.47 o 
   1   4   2       16.13       19.66      1.92 o 
   2   4   2        2.81        3.29      1.54 o 
   3   4   2      127.81      131.26      6.55 o 
   4   4   2        8.83        8.39      3.84 o 
   5   4   2       14.50       10.14      4.72 o 
  -6   5   2        3.36       -2.57      4.70 o 
  -5   5   2        3.29       -0.02      2.61 o 
  -4   5   2        8.23        3.94      3.96 o 
  -3   5   2       37.75       46.20      2.71 o 
  -2   5   2      292.70      275.53     10.11 o 
  -1   5   2      852.26      918.48     25.45 o 
   0   5   2        0.05        1.95      1.30 o 
   1   5   2       22.39       23.93      2.03 o 
   2   5   2       25.45       20.48      2.02 o 
   3   5   2        5.38        2.20      2.94 o 
   4   5   2        7.85        4.82      3.82 o 
   5   5   2        0.32       -2.85      5.36 o 
  -6   6   2        1.67       -4.25      6.90 o 
  -5   6   2       36.29       43.48      4.35 o 
  -4   6   2        1.94       -0.62      2.20 o 
  -3   6   2       35.06       30.19      2.91 o 
  -2   6   2        9.76        8.57      1.55 o 
  -1   6   2     1178.08     1198.87     42.87 o 
   0   6   2       59.91       68.83      5.71 o 
   1   6   2        3.69        4.15      1.56 o 
   2   6   2       94.56      103.93      4.00 o 
   3   6   2        9.99       10.58      3.13 o 
   4   6   2        4.70        5.05      5.21 o 
   5   6   2        0.00       -4.72      4.72 o 
  -6   7   2       18.19       15.24      8.37 o 
  -5   7   2        4.20        2.66      2.91 o 
  -4   7   2        5.66        4.12      2.55 o 
  -3   7   2       14.04       13.84      2.19 o 
  -2   7   2        4.91        4.89      1.37 o 
  -1   7   2      143.16      130.77      6.33 o 
   0   7   2      422.78      428.54     15.16 o 
   1   7   2      232.92      249.48      8.17 o 
   2   7   2       59.84       55.29      3.32 o 
   3   7   2        4.63        5.95      2.99 o 
   4   7   2        0.97       -0.35      3.50 o 
   5   7   2        0.18       -0.52      5.20 o 
  -6   8   2       17.39       14.23     10.11 o 
  -5   8   2        0.40       -3.83      3.83 o 
  -4   8   2        6.09        3.84      2.59 o 
  -3   8   2      160.95      162.45      8.85 o 
  -2   8   2       40.85       41.96      4.86 o 
  -1   8   2        1.31       -0.44      1.69 o 
   0   8   2      457.64      463.72     17.11 o 
   1   8   2       46.24       52.81      3.07 o 
   2   8   2       11.71       10.14      2.12 o 
   3   8   2       10.43       11.84      3.95 o 
   4   8   2        0.37       -1.80      3.42 o 
   5   8   2        1.48       -4.33      5.35 o 
  -6   9   2        1.83       -0.80      7.71 o 
  -5   9   2        3.68        5.90      4.29 o 
  -4   9   2        3.22        5.01      2.60 o 
  -3   9   2        1.74        5.81      3.61 o 
  -2   9   2       28.28       23.30      3.43 o 
  -1   9   2        5.71        3.97      2.04 o 
   0   9   2       89.64       92.79      5.65 o 
   1   9   2      334.62      328.80     10.54 o 
   2   9   2       97.03      105.77      7.20 o 
   3   9   2        2.65        2.90      3.50 o 
   4   9   2        0.86       -1.58      3.57 o 
   5   9   2        9.01        6.19      6.34 o 
  -6  10   2        7.14        7.96      8.21 o 
  -5  10   2        0.72        3.04      4.13 o 
  -4  10   2        7.97        7.56      3.36 o 
  -3  10   2      503.07      511.54     28.18 o 
  -2  10   2        6.02        5.35      1.88 o 
  -1  10   2       25.18       26.57      4.37 o 
   0  10   2       12.15        6.88      2.55 o 
   1  10   2       30.15       23.39      2.90 o 
   2  10   2        7.29        8.45      2.77 o 
   3  10   2       11.99       15.30      4.21 o 
   4  10   2        1.06        1.76      3.75 o 
   5  10   2        5.55        4.13      6.10 o 
  -6  11   2        0.17       -4.15     10.97 o 
  -5  11   2        6.84        2.67      5.92 o 
  -4  11   2       19.70       16.06      4.35 o 
  -3  11   2      293.36      278.67     13.31 o 
  -2  11   2      247.05      243.88     13.55 o 
  -1  11   2       38.82       31.60      6.54 o 
   0  11   2       75.15       72.27      7.56 o 
   1  11   2       95.63      100.09      6.58 o 
   2  11   2        3.71        0.36      3.03 o 
   3  11   2       50.91       49.37      6.80 o 
   4  11   2       68.47       64.75      6.47 o 
   5  11   2        1.71       -0.14      9.02 o 
  -5  12   2        0.44       -3.31      5.80 o 
  -4  12   2        0.00        1.93      3.69 o 
  -3  12   2       15.45       21.49      6.00 o 
  -2  12   2        1.54        2.15      2.52 o 
  -1  12   2       52.37       43.97      7.21 o 
   0  12   2        2.69        3.14      2.62 o 
   1  12   2        5.45        5.51      2.89 o 
   2  12   2        2.18        0.90      3.11 o 
   3  12   2        0.47        0.14      3.71 o 
   4  12   2       23.67       22.53      4.56 o 
   5  12   2        0.04       -3.55      9.32 o 
  -5  13   2        6.42        7.40      6.95 o 
  -4  13   2       96.52       68.86     12.28 o 
  -3  13   2       74.17       57.84     11.24 o 
  -2  13   2        6.37        2.38      2.59 o 
  -1  13   2       18.20       10.20      3.14 o 
   0  13   2       56.06       48.43      6.24 o 
   1  13   2        1.24       -0.96      2.89 o 
   2  13   2        0.42        2.30      3.36 o 
   3  13   2       31.03       28.88      7.22 o 
   4  13   2       19.98       18.49      6.20 o 
  -5  14   2        1.56        0.36      5.99 o 
  -4  14   2        6.52        5.36      9.63 o 
  -3  14   2       13.25        9.52      4.39 o 
  -2  14   2       62.06       63.88      5.28 o 
  -1  14   2       13.67       12.72      3.94 o 
   0  14   2       37.08       39.06      7.12 o 
   1  14   2       18.69       15.69      4.35 o 
   2  14   2        0.01       -0.88      3.28 o 
   3  14   2       27.01       27.73      4.96 o 
   4  14   2        0.05        1.30      5.10 o 
  -5  15   2        0.00       -3.10      5.77 o 
  -4  15   2        0.26        0.21      5.01 o 
  -3  15   2       35.13       15.32      6.42 o 
  -2  15   2        1.88       -1.80      3.23 o 
  -1  15   2        1.07        0.70      3.56 o 
   0  15   2      547.31      248.40     61.46 o 
   1  15   2       79.52       90.45      8.26 o 
   2  15   2        0.02        3.04      3.39 o 
   3  15   2        0.13        0.11      3.63 o 
   4  15   2        1.03       -1.02      4.99 o 
  -4  16   2        0.10        0.49      5.40 o 
  -3  16   2        0.50       -3.61      7.71 o 
  -2  16   2       46.20       50.15      7.21 o 
  -1  16   2       27.34       22.30      5.04 o 
   0  16   2        6.24       11.79      3.99 o 
   1  16   2       46.98       46.14      5.43 o 
   2  16   2        0.34        0.15      3.50 o 
   3  16   2        1.18        0.53      3.66 o 
   4  16   2        4.35        6.77      5.52 o 
  -4  17   2        0.59       -0.91      5.52 o 
  -3  17   2        3.26        2.30      6.90 o 
  -2  17   2        0.68        4.73      4.11 o 
  -1  17   2       34.35       42.38      9.00 o 
   0  17   2        0.19        4.35      3.58 o 
   1  17   2       13.79       14.12      4.19 o 
   2  17   2       14.90       16.58      8.20 o 
   3  17   2        1.30        4.52      4.01 o 
  -4  18   2        0.00       10.44      6.53 o 
  -3  18   2       39.57       42.98     24.05 o 
  -2  18   2       13.74       14.65     12.89 o 
  -1  18   2        1.13        0.81      3.90 o 
   0  18   2        2.53        6.16      4.55 o 
   1  18   2       23.16       23.94      5.71 o 
   2  18   2        0.06        7.08      4.04 o 
   3  18   2        2.49        1.00      4.61 o 
  -3  19   2       12.77       14.10     11.83 o 
  -2  19   2        1.06        0.49      7.28 o 
  -1  19   2        0.25        6.56      4.41 o 
   0  19   2       19.96       20.03      5.51 o 
   1  19   2        3.33       10.65      5.17 o 
   2  19   2        0.83        3.52      3.93 o 
   3  19   2        0.52        3.99      4.83 o 
  -3  20   2        4.26        9.97      6.71 o 
  -2  20   2       47.88       48.95     25.34 o 
  -1  20   2        0.00        8.08      4.55 o 
   0  20   2        2.49        8.45      4.99 o 
   1  20   2       16.04       32.07      6.70 o 
   2  20   2        0.11        6.26      5.02 o 
  -2  21   2       12.50        9.49      6.72 o 
  -1  21   2        3.80       10.96      6.90 o 
   0  21   2        0.28        3.69      4.95 o 
   1  21   2        0.04        3.46      4.75 o 
  -1  22   2        1.36        3.36      6.36 o 
   0  22   2        0.14        2.68      4.52 o 
  -6   1   3       18.71       19.73      4.66 o 
  -5   1   3       49.58       45.11      3.62 o 
  -4   1   3        2.17        3.32      1.47 o 
  -3   1   3      189.44      207.42     16.10 o 
  -2   1   3       79.63       83.83      7.86 o 
  -1   1   3      738.80      759.10     23.48 o 
   0   1   3      327.16      332.88      9.46 o 
   1   1   3       40.54       37.66      2.72 o 
   2   1   3       72.19       69.32      4.11 o 
   3   1   3       29.07       25.07      4.75 o 
   4   1   3        0.13       -0.32      4.14 o 
   5   1   3        0.39       -4.43      4.43 o 
  -6   2   3        4.23       -2.42      3.65 o 
  -5   2   3        3.65        3.16      2.28 o 
  -4   2   3      156.73      170.23      6.89 o 
  -3   2   3       53.13       59.99      5.01 o 
  -2   2   3       68.05       76.07      7.57 o 
  -1   2   3      159.38      150.79      5.10 o 
   0   2   3       15.91       13.78      1.82 o 
   1   2   3        7.80        7.19      1.95 o 
   2   2   3        0.05       -0.78      1.84 o 
   3   2   3      220.88      199.71     10.92 o 
   4   2   3        4.30        0.80      4.17 o 
   5   2   3        0.00       -2.83      4.59 o 
  -6   3   3        2.95       -0.74      3.16 o 
  -5   3   3        1.17        1.41      2.19 o 
  -4   3   3      216.89      229.95      8.80 o 
  -3   3   3      614.77      628.56     26.34 o 
  -2   3   3      164.80      186.89      8.51 o 
  -1   3   3       43.62       35.99      2.08 o 
   0   3   3      414.16      391.03     11.83 o 
   1   3   3       26.25       23.93      2.52 o 
   2   3   3        3.31        1.50      2.08 o 
   3   3   3       78.88       74.31      6.56 o 
   4   3   3       12.30       11.36      4.82 o 
   5   3   3        0.66       -6.39      6.39 o 
  -6   4   3       14.74       11.38      3.80 o 
  -5   4   3        7.54        6.61      3.14 o 
  -4   4   3      397.01      386.35     13.81 o 
  -3   4   3      111.74       89.45      6.57 o 
  -2   4   3       15.13       18.36      1.31 o 
  -1   4   3        1.76        3.11      1.17 o 
   0   4   3       86.00       87.52      3.98 o 
   1   4   3       69.16       75.35      4.01 o 
   2   4   3        1.69        1.19      1.85 o 
   3   4   3       24.19       22.85      4.77 o 
   4   4   3       19.06       12.96      4.97 o 
   5   4   3        4.51        5.49      5.20 o 
  -6   5   3        0.35       -3.14      3.14 o 
  -5   5   3        0.19        0.17      3.30 o 
  -4   5   3        0.11       -1.90      1.90 o 
  -3   5   3       28.93       28.13      2.94 o 
  -2   5   3       94.51       97.99      3.41 o 
  -1   5   3        2.39        3.06      1.34 o 
   0   5   3      608.07      601.19     17.92 o 
   1   5   3      142.62      148.24      5.99 o 
   2   5   3       16.06       17.91      2.74 o 
   3   5   3       14.34       17.41      4.32 o 
   4   5   3       27.32       21.15      5.02 o 
   5   5   3        0.57       -0.60      4.72 o 
  -6   6   3        6.11        0.74      4.94 o 
  -5   6   3       97.69      107.53      6.25 o 
  -4   6   3        6.69        5.50      2.92 o 
  -3   6   3       49.66       46.12      3.71 o 
  -2   6   3      128.64      136.19      5.49 o 
  -1   6   3      158.77      174.17      9.09 o 
   0   6   3       14.09       13.75      2.14 o 
   1   6   3        0.24        2.49      1.82 o 
   2   6   3        6.89        8.18      2.57 o 
   3   6   3        5.20        4.14      3.68 o 
   4   6   3        5.27        0.90      4.18 o 
   5   6   3        1.35       -1.65      6.15 o 
  -6   7   3        1.28       -3.00      4.71 o 
  -5   7   3       40.04       42.27      7.39 o 
  -4   7   3       21.60       21.05      3.62 o 
  -3   7   3       14.93       12.55      2.81 o 
  -2   7   3      252.15      269.08     10.97 o 
  -1   7   3        3.06        2.19      1.49 o 
   0   7   3      116.73      127.60      5.32 o 
   1   7   3      192.62      216.46     11.71 o 
   2   7   3       33.92       42.09      3.98 o 
   3   7   3        3.49        2.15      3.25 o 
   4   7   3        0.55       -0.54      4.15 o 
   5   7   3        0.30       -5.62      7.48 o 
  -6   8   3        6.74       10.01      5.68 o 
  -5   8   3        3.53        1.68      2.87 o 
  -4   8   3       25.34       23.10      3.79 o 
  -3   8   3        1.64       -2.26      2.45 o 
  -2   8   3      141.65      150.00      7.43 o 
  -1   8   3        2.84        1.29      1.66 o 
   0   8   3       33.43       41.15      3.12 o 
   1   8   3       30.30       25.16      2.96 o 
   2   8   3       89.11       98.11      5.82 o 
   3   8   3        7.39        9.37      3.62 o 
   4   8   3        0.02       -2.84      3.76 o 
   5   8   3        0.00       -4.41      6.30 o 
  -6   9   3       14.86       17.44      5.87 o 
  -5   9   3        2.20       -3.49      4.14 o 
  -4   9   3       17.33       20.67      4.66 o 
  -3   9   3        0.01       -0.26      2.74 o 
  -2   9   3      135.47      134.60      7.95 o 
  -1   9   3      118.09      114.41      7.42 o 
   0   9   3       10.46       10.12      2.36 o 
   1   9   3       38.71       37.30      3.47 o 
   2   9   3        0.07        2.37      3.38 o 
   3   9   3        0.00       -3.72      3.72 o 
   4   9   3        1.85       -2.41      4.85 o 
  -6  10   3        0.91        7.52     13.13 o 
  -5  10   3        0.58        3.12      4.35 o 
  -4  10   3       12.95       10.91      4.02 o 
  -3  10   3        0.30        0.63      2.98 o 
  -2  10   3      237.31      232.09     11.69 o 
  -1  10   3      144.01      172.51      9.67 o 
   0  10   3        1.59        2.68      2.14 o 
   1  10   3        6.27        7.66      2.46 o 
   2  10   3        1.71        0.74      3.52 o 
   3  10   3        4.43        3.88      4.17 o 
   4  10   3        3.83        5.89      4.46 o 
  -5  11   3        4.37        6.65      4.64 o 
  -4  11   3        1.50        3.57      3.58 o 
  -3  11   3        0.32        1.55      2.77 o 
  -2  11   3      424.22      481.88     21.05 o 
  -1  11   3        3.03       -0.09      2.80 o 
   0  11   3       11.90       13.73      3.19 o 
   1  11   3        8.42        7.80      2.81 o 
   2  11   3        0.02       -1.35      3.21 o 
   3  11   3        0.57       -1.12      3.92 o 
   4  11   3        0.05       -1.25      4.17 o 
  -5  12   3       14.11       12.59      4.88 o 
  -4  12   3        3.40        7.76      3.87 o 
  -3  12   3      108.42       85.58     11.33 o 
  -2  12   3       34.43       36.32      5.78 o 
  -1  12   3        1.36        0.22      3.08 o 
   0  12   3        1.07        2.29      2.83 o 
   1  12   3        0.76       -0.65      3.05 o 
   2  12   3        2.44        1.32      3.40 o 
   3  12   3        2.93        1.77      6.83 o 
   4  12   3       19.80       12.60      7.00 o 
  -5  13   3       33.27       27.68     14.61 o 
  -4  13   3        2.21        2.22      3.92 o 
  -3  13   3        1.32        2.56      3.29 o 
  -2  13   3      107.41      123.68     10.27 o 
  -1  13   3       71.40       79.37      7.87 o 
   0  13   3       51.72       48.15      6.31 o 
   1  13   3       28.52       23.78      7.18 o 
   2  13   3       16.98       20.01      5.61 o 
   3  13   3        0.79       -3.73      3.73 o 
   4  13   3        0.74       -1.30      4.10 o 
  -5  14   3        4.09        9.20      6.54 o 
  -4  14   3       11.37       11.33      8.36 o 
  -3  14   3       33.98       32.82      8.31 o 
  -2  14   3        1.78       -3.67      3.67 o 
  -1  14   3        1.31        4.61      3.85 o 
   0  14   3        0.10        2.42      3.88 o 
   1  14   3      128.03      142.17     10.68 o 
   2  14   3       16.32       11.14      4.30 o 
   3  14   3        1.04        1.70      4.05 o 
   4  14   3        1.70        3.98      6.61 o 
  -5  15   3        0.27        6.12      6.26 o 
  -4  15   3        0.01       -2.86      4.98 o 
  -3  15   3        8.32        9.50      6.47 o 
  -2  15   3        1.39       -0.45      4.50 o 
  -1  15   3        0.49        1.01      4.84 o 
   0  15   3       22.16       23.54      6.81 o 
   1  15   3       21.29       36.50      6.16 o 
   2  15   3        1.18        5.42      3.93 o 
   3  15   3        0.32       -2.61      4.67 o 
  -4  16   3        3.33        7.86      5.80 o 
  -3  16   3        2.14       10.77      5.86 o 
  -2  16   3       10.43        8.19     16.43 o 
  -1  16   3       19.01       29.10      5.56 o 
   0  16   3       19.07       13.53      4.85 o 
   1  16   3       88.15       98.98      9.21 o 
   2  16   3        3.29       14.56      5.15 o 
   3  16   3        2.01       -1.57      4.98 o 
  -4  17   3        0.16        1.92      8.14 o 
  -3  17   3        4.04        8.94      5.96 o 
  -2  17   3        0.16        6.72      5.44 o 
  -1  17   3       26.76       22.00     14.80 o 
   0  17   3        1.83        3.75      4.56 o 
   1  17   3       14.21       19.76      5.53 o 
   2  17   3       27.75       38.71      6.93 o 
   3  17   3        0.41        2.80      7.15 o 
  -3  18   3        0.21       -1.30      5.71 o 
  -2  18   3        4.63        9.47      6.26 o 
  -1  18   3       21.70       26.85      7.71 o 
   0  18   3        0.58       -1.61      4.18 o 
   1  18   3        6.10       13.78      5.42 o 
   2  18   3       19.08       22.88      6.01 o 
  -3  19   3        8.45       18.27     12.12 o 
  -2  19   3       35.36       42.42     23.04 o 
  -1  19   3        0.42       -0.06      5.69 o 
   0  19   3        0.00        3.86      4.50 o 
   1  19   3        0.01        7.80      5.14 o 
   2  19   3        0.36        8.93      5.41 o 
  -2  20   3        6.86       14.52      7.16 o 
  -1  20   3        4.06        1.32      9.39 o 
   0  20   3        0.47        3.20      6.20 o 
   1  20   3        1.55        7.51      5.21 o 
  -1  21   3       18.60       23.62     10.35 o 
   0  21   3        0.33        3.45      6.42 o 
  -6   0   4        0.58       -7.78     12.55 o 
  -5   0   4       30.02       33.12      5.51 o 
  -4   0   4       42.23       25.87      5.75 o 
  -2   0   4      152.14      162.50      7.65 o 
  -1   0   4       57.69       59.38      4.63 o 
   0   0   4      364.51      357.03     16.52 o 
   1   0   4      194.93      185.55     13.39 o 
   2   0   4        1.33       -1.18      3.17 o 
   3   0   4       26.87       28.07      7.95 o 
   4   0   4        0.30      -12.41     12.41 o 
  -6   1   4       17.28       14.34      6.20 o 
  -5   1   4       30.40       34.52      2.91 o 
  -4   1   4       44.27       31.81      6.80 o 
  -3   1   4        3.63        1.05      2.73 o 
  -2   1   4      281.24      268.94      8.10 o 
  -1   1   4      137.28      137.19      5.62 o 
   0   1   4        4.92        3.36      1.93 o 
   1   1   4       31.50       31.80      3.13 o 
   2   1   4        0.75        1.02      2.37 o 
   3   1   4        0.61       -3.93      3.93 o 
   4   1   4        9.29        2.81      6.46 o 
  -6   2   4       16.40       12.53      5.05 o 
  -5   2   4       10.98       10.04      3.68 o 
  -4   2   4       25.32       18.49      6.42 o 
  -3   2   4        5.21        0.00      4.98 o 
  -2   2   4       22.31       25.58      1.97 o 
  -1   2   4       15.95       18.02      1.89 o 
   0   2   4       42.79       50.44      3.24 o 
   1   2   4        6.23        4.78      2.12 o 
   2   2   4       16.86       10.78      3.00 o 
   3   2   4        3.87        1.34      5.07 o 
   4   2   4        9.30        3.40      5.96 o 
  -6   3   4        0.51       -1.40      2.94 o 
  -5   3   4        0.00       -0.92      1.99 o 
  -4   3   4       10.71        9.39      6.51 o 
  -3   3   4      407.62      138.15     14.95 o 
  -2   3   4        0.96        2.55      1.46 o 
  -1   3   4        0.05       -1.21      1.54 o 
   0   3   4        5.96       10.03      2.24 o 
   1   3   4        0.00        0.17      2.01 o 
   2   3   4        1.35        2.90      2.62 o 
   3   3   4        6.15       -3.71      3.71 o 
   4   3   4       33.82       26.86      6.06 o 
  -6   4   4        0.25       -2.77      2.77 o 
  -5   4   4        0.34       -2.60      2.60 o 
  -4   4   4       18.91       17.20      3.31 o 
  -3   4   4      143.22      165.55     14.18 o 
  -2   4   4       93.87       98.19      7.06 o 
  -1   4   4        4.85        5.18      1.89 o 
   0   4   4       34.07       33.41      4.88 o 
   1   4   4        0.35        1.04      2.16 o 
   2   4   4        0.94        1.30      3.33 o 
   3   4   4        1.54       -5.05      5.05 o 
   4   4   4        4.31        1.37      4.80 o 
  -6   5   4        3.15       -1.87      3.46 o 
  -5   5   4       38.90       39.67      4.68 o 
  -4   5   4       40.54       36.19     10.56 o 
  -3   5   4      272.32      271.03     11.10 o 
  -2   5   4      225.91      228.98      8.80 o 
  -1   5   4       57.74       65.49      4.23 o 
   0   5   4        6.18        7.93      2.20 o 
   1   5   4        0.28        1.44      2.20 o 
   2   5   4        9.36        8.56      3.51 o 
   3   5   4        4.20        3.27      4.23 o 
   4   5   4        8.63        6.15      5.32 o 
  -6   6   4        1.15       -2.94      2.94 o 
  -5   6   4       10.89       13.84      2.94 o 
  -4   6   4       44.08       35.73      4.61 o 
  -3   6   4        2.78        3.27      2.16 o 
  -2   6   4       71.48       85.39     12.14 o 
  -1   6   4        2.03       -0.53      1.89 o 
   0   6   4        0.64        1.41      2.21 o 
   1   6   4       71.84       69.93      4.83 o 
   2   6   4        1.01       -3.70      3.83 o 
   3   6   4       11.31        3.38      4.16 o 
   4   6   4        0.28       -5.38      7.86 o 
  -6   7   4       32.77       48.36      9.26 o 
  -5   7   4        0.10        0.71      2.42 o 
  -4   7   4       94.33       94.66     12.74 o 
  -3   7   4       89.39       92.21      5.71 o 
  -2   7   4        2.83        5.32      2.14 o 
  -1   7   4       11.50       10.47      2.52 o 
   0   7   4       72.15       85.37      5.09 o 
   1   7   4       57.66       67.39      4.49 o 
   2   7   4        2.05       -0.50      3.75 o 
   3   7   4        4.06        4.20      4.47 o 
   4   7   4        0.27        5.89      5.70 o 
  -6   8   4       14.47       12.34      4.89 o 
  -5   8   4        4.31        9.98      3.32 o 
  -4   8   4        1.82        2.33      3.54 o 
  -3   8   4        0.03        0.39      2.71 o 
  -2   8   4       12.60       13.13      2.54 o 
  -1   8   4       15.95       18.76      3.08 o 
   0   8   4       44.18       53.43      4.22 o 
   1   8   4        0.86        1.46      2.48 o 
   2   8   4       33.29       23.06      6.07 o 
   3   8   4        0.74       -1.48      3.72 o 
   4   8   4        0.00       -6.40      6.40 o 
  -5   9   4        9.29       10.37      4.49 o 
  -4   9   4       36.26       37.58      7.55 o 
  -3   9   4       18.58       13.88      3.73 o 
  -2   9   4        1.02        5.29      3.38 o 
  -1   9   4      493.51      549.43     23.05 o 
   0   9   4       20.25       27.09      3.52 o 
   1   9   4        5.97        7.25      3.07 o 
   2   9   4       26.54       22.54      5.51 o 
   3   9   4        0.78       -2.01      4.59 o 
   4   9   4        1.09        0.19      4.86 o 
  -5  10   4       34.14       32.70      8.36 o 
  -4  10   4        1.29       -0.95      2.77 o 
  -3  10   4        0.97        2.19      3.13 o 
  -2  10   4        0.07       -3.43      3.43 o 
  -1  10   4      200.69      202.99     12.55 o 
   0  10   4       17.67       15.59      3.23 o 
   1  10   4        2.09        2.95      3.05 o 
   2  10   4        0.82       -4.32      4.32 o 
   3  10   4        0.44       -2.26      4.05 o 
   4  10   4        1.81        4.90      5.76 o 
  -5  11   4        0.63        4.63      4.04 o 
  -4  11   4       51.70       53.31      5.37 o 
  -3  11   4        1.20        1.75      3.64 o 
  -2  11   4       41.53       36.58      8.31 o 
  -1  11   4        4.24        2.83      3.96 o 
   0  11   4        1.72        3.67      2.61 o 
   1  11   4        0.11        6.74      4.19 o 
   2  11   4        0.43       -0.44      4.47 o 
   3  11   4        0.26       -5.65      5.65 o 
  -5  12   4        4.44        2.21      4.22 o 
  -4  12   4        5.97       10.58      3.74 o 
  -3  12   4       28.06       33.39      5.59 o 
  -2  12   4       15.14       25.64      5.77 o 
  -1  12   4        0.06        4.99      4.19 o 
   0  12   4       51.68       47.25      7.76 o 
   1  12   4       23.13       29.31      5.74 o 
   2  12   4        7.33        8.98      5.15 o 
   3  12   4        8.44        7.64      6.76 o 
  -5  13   4       15.43        8.05      5.82 o 
  -4  13   4        1.17       -2.06      3.36 o 
  -3  13   4       11.42       11.96      4.93 o 
  -2  13   4       33.53       31.24      8.04 o 
  -1  13   4        0.11        0.33      3.96 o 
   0  13   4        0.28        1.22      4.78 o 
   1  13   4        2.42        5.23      4.28 o 
   2  13   4        8.54        9.08      5.34 o 
   3  13   4        1.09       -0.99      7.75 o 
  -4  14   4        5.71        2.27      5.19 o 
  -3  14   4        3.32        7.83      5.14 o 
  -2  14   4       18.36       17.76      6.49 o 
  -1  14   4       48.27       51.52      8.45 o 
   0  14   4        0.10        3.73      5.39 o 
   1  14   4        0.00       -0.91      4.08 o 
   2  14   4        2.67        2.18      4.60 o 
   3  14   4        0.70        2.89      5.93 o 
  -4  15   4       15.33       10.48     10.54 o 
  -3  15   4        0.13        5.71      5.71 o 
  -2  15   4        4.46        7.78      9.01 o 
  -1  15   4        3.93       -0.63      5.19 o 
   0  15   4       16.02       24.69      7.15 o 
   1  15   4        7.21       16.09      6.59 o 
   2  15   4       28.97       43.40      8.87 o 
  -4  16   4        0.08       -2.28      8.67 o 
  -3  16   4        0.56        0.79      9.34 o 
  -2  16   4        0.69        0.37      5.58 o 
  -1  16   4        0.23       -2.10      5.56 o 
   0  16   4        0.33       -0.28      5.63 o 
   1  16   4        6.62       11.57      8.43 o 
   2  16   4       19.39       29.61      8.21 o 
  -3  17   4        0.06        0.56      5.81 o 
  -2  17   4        0.37        5.57      6.31 o 
  -1  17   4        7.05        2.99      6.08 o 
   0  17   4        0.08        5.48      5.82 o 
   1  17   4        0.83        0.35      5.62 o 
  -3  18   4        0.19        8.31      6.47 o 
  -2  18   4        0.51        5.09      6.37 o 
  -1  18   4        7.00       11.74      7.05 o 
   0  18   4        0.46       16.63      7.62 o 
   1  18   4        0.14        3.35      6.11 o 
  -2  19   4       14.85       15.05      7.80 o 
  -1  19   4        4.87        7.34      6.89 o 
   0  19   4        8.44        7.80      6.67 o 
  -6   1   5       15.33       17.55      3.39 o 
  -5   1   5        0.01        0.38      2.30 o 
  -4   1   5        8.94        6.51      4.22 o 
  -3   1   5       16.77       17.46      1.96 o 
  -2   1   5        6.01        5.66      1.99 o 
  -1   1   5        0.00        1.69      2.22 o 
   0   1   5        0.24       -0.49      2.17 o 
   1   1   5       42.15       31.43      3.91 o 
   2   1   5       10.14       11.13      5.04 o 
   3   1   5        0.26        4.42      5.62 o 
  -5   2   5        6.71       10.35      3.35 o 
  -4   2   5       25.83       37.56      6.23 o 
  -3   2   5       21.72       15.97      2.77 o 
  -2   2   5       17.88       17.48      2.46 o 
  -1   2   5       99.67       99.77      5.52 o 
   0   2   5       33.59       32.13      4.36 o 
   1   2   5        2.61        1.60      2.65 o 
   2   2   5       11.90       16.24      5.51 o 
   3   2   5        0.17       -0.76      5.05 o 
  -5   3   5       62.94       69.07      7.57 o 
  -4   3   5       42.74       36.02     18.97 o 
  -3   3   5        4.56        5.77      1.66 o 
  -2   3   5        0.48       -0.40      1.96 o 
  -1   3   5        0.85       -0.46      2.20 o 
   0   3   5        1.28        2.09      2.51 o 
   1   3   5        1.19       -0.36      2.62 o 
   2   3   5        0.03        0.61      4.26 o 
   3   3   5        1.30        1.28      5.51 o 
  -5   4   5        1.00        6.53      3.57 o 
  -4   4   5        6.15        1.98      4.02 o 
  -3   4   5        2.84        1.08      1.48 o 
  -2   4   5      293.21      296.24     11.35 o 
  -1   4   5       45.48       42.59      4.45 o 
   0   4   5        0.96        0.85      2.53 o 
   1   4   5        0.13       -1.26      2.32 o 
   2   4   5        1.39        6.13      5.01 o 
   3   4   5        0.61       -0.79      4.91 o 
  -5   5   5       11.40       10.49      3.22 o 
  -4   5   5        3.55        2.14      4.31 o 
  -3   5   5      150.98      161.72      7.58 o 
  -2   5   5      170.57      190.66      8.17 o 
  -1   5   5       52.09       61.62      5.99 o 
   0   5   5        4.73        5.04      3.01 o 
   1   5   5       13.92       13.63      3.84 o 
   2   5   5        0.18       -0.10      4.35 o 
   3   5   5        0.20        2.23      5.45 o 
  -5   6   5        1.43       -2.24      2.86 o 
  -4   6   5        6.64       -1.10      4.47 o 
  -3   6   5       68.37       70.14      4.67 o 
  -2   6   5       14.98       16.28      2.70 o 
  -1   6   5       32.59       40.18      3.88 o 
   0   6   5       18.27       22.15      3.54 o 
   1   6   5       22.03       21.36      4.27 o 
   2   6   5        8.09        7.08      4.49 o 
   3   6   5        4.17        7.00      5.81 o 
  -5   7   5        6.02        5.28      3.66 o 
  -4   7   5       18.58       14.22      8.43 o 
  -3   7   5        9.14        8.07      3.48 o 
  -2   7   5        9.63        7.72      2.53 o 
  -1   7   5       56.68       63.31      4.78 o 
   0   7   5       68.67       81.31      7.83 o 
   1   7   5        7.22        7.91      3.86 o 
   2   7   5        1.44       -3.68      5.02 o 
   3   7   5        0.09       -3.04      5.01 o 
  -5   8   5       39.41       25.88     10.71 o 
  -4   8   5        2.36       -3.69      5.11 o 
  -3   8   5        1.62        4.21      3.62 o 
  -2   8   5       44.42       41.68      4.08 o 
  -1   8   5       15.18       21.35      3.43 o 
   0   8   5       63.28       83.20     10.17 o 
   1   8   5       27.28       26.80      6.79 o 
   2   8   5        7.24       10.34      4.89 o 
   3   8   5        0.60       -0.84      5.33 o 
  -5   9   5       11.63        9.64      3.99 o 
  -4   9   5       22.19       22.68      5.23 o 
  -3   9   5        1.88        3.81      3.65 o 
  -2   9   5        2.50        3.46      2.71 o 
  -1   9   5        2.45        2.17      2.81 o 
   0   9   5       60.53       61.81      7.54 o 
   1   9   5        9.85       12.26      5.89 o 
   2   9   5        4.12        1.86      5.88 o 
   3   9   5        2.06       -0.13      5.66 o 
  -5  10   5        1.87        1.42      3.98 o 
  -4  10   5       10.88       16.79      4.45 o 
  -3  10   5        3.64       -0.65      3.97 o 
  -2  10   5        3.27        4.55      4.25 o 
  -1  10   5       10.71       11.66      3.34 o 
   0  10   5       51.84       59.83      6.16 o 
   1  10   5        0.87       -2.21      5.01 o 
   2  10   5        2.30        3.20      5.99 o 
  -4  11   5       44.57       69.68      7.85 o 
  -3  11   5       19.60       24.34      5.67 o 
  -2  11   5       11.04       10.86      4.73 o 
  -1  11   5        5.37       10.83      3.38 o 
   0  11   5        1.19       -0.95      3.16 o 
   1  11   5        2.26        1.99      5.49 o 
   2  11   5        0.04        0.23      5.84 o 
  -4  12   5        2.24        5.68      4.36 o 
  -3  12   5       32.50       40.03      8.76 o 
  -2  12   5        1.28        1.16      4.57 o 
  -1  12   5       20.34       20.23      6.53 o 
   0  12   5        9.26       12.85      4.12 o 
   1  12   5        0.09        0.66      5.23 o 
   2  12   5        0.01       -1.75      5.44 o 
  -4  13   5        7.72       17.58      5.45 o 
  -3  13   5        2.85        1.77      4.85 o 
  -2  13   5        2.47        0.29      4.92 o 
  -1  13   5        0.63        2.56      5.17 o 
   0  13   5        5.61        9.24      6.17 o 
   1  13   5        2.54       -0.38      5.37 o 
   2  13   5        1.50        1.82      6.99 o 
  -3  14   5       14.32       14.12     13.65 o 
  -2  14   5        0.58        8.03      6.06 o 
  -1  14   5        0.64        1.20      5.47 o 
   0  14   5        3.89        4.74      5.75 o 
   1  14   5        3.35        7.03      5.89 o 
  -3  15   5        7.48       17.42      7.28 o 
  -2  15   5        3.17        8.11      9.39 o 
  -1  15   5        7.81        8.89      6.77 o 
   0  15   5        8.40       18.47     13.56 o 
   1  15   5        0.08        4.14      5.58 o 
  -2  16   5        1.25        7.03      6.69 o 
  -1  16   5        2.81        1.59      5.90 o 
   0  16   5        0.27       -1.28      5.80 o 
  -1  17   5        2.25        1.15      6.38 o 
  -4   0   6       14.12        6.90      3.54 o 
  -3   0   6        0.24       -0.60      4.07 o 
  -2   0   6        0.90       -0.42      2.97 o 
  -1   0   6        3.97       -1.41      4.12 o 
   0   0   6        4.24        7.80      4.34 o 
   1   0   6        5.71        2.49      7.19 o 
   2   0   6        9.25        2.30      7.57 o 
  -5   1   6        9.45       17.34      3.54 o 
  -4   1   6        7.01        6.13      3.93 o 
  -3   1   6        2.92        1.11      2.07 o 
  -2   1   6        3.81        1.50      2.15 o 
  -1   1   6        5.27        5.92      2.78 o 
   0   1   6        8.10        6.48      3.02 o 
   1   1   6        3.07        5.60      5.28 o 
   2   1   6        0.11        5.21      6.95 o 
  -5   2   6        0.06       -4.12      4.12 o 
  -4   2   6       28.61       20.69      5.27 o 
  -3   2   6       26.91       22.90      2.69 o 
  -2   2   6       13.15        9.24      2.78 o 
  -1   2   6       21.20       18.18      3.34 o 
   0   2   6        4.47       -0.26      2.66 o 
   1   2   6        0.01       -1.11      4.50 o 
   2   2   6        4.33        2.08      5.80 o 
  -5   3   6        7.45       -1.15      4.79 o 
  -4   3   6        7.22       -2.49      4.41 o 
  -3   3   6        2.39        1.24      2.10 o 
  -2   3   6       32.25       26.99      3.73 o 
  -1   3   6       23.68       17.47      3.50 o 
   0   3   6        1.22        0.86      2.90 o 
   1   3   6        1.50        2.02      4.95 o 
   2   3   6        1.62        1.20      5.45 o 
  -5   4   6        0.31       -3.16      5.27 o 
  -4   4   6        6.85        5.26      6.56 o 
  -3   4   6       11.22        9.45      2.16 o 
  -2   4   6       28.83       35.26      3.63 o 
  -1   4   6       19.03       17.15      5.48 o 
   0   4   6        0.26        0.85      2.67 o 
   1   4   6        1.47        3.88      4.97 o 
   2   4   6        1.73       -3.41      5.02 o 
  -4   5   6        4.09        9.43      4.35 o 
  -3   5   6        1.02        2.45      2.44 o 
  -2   5   6        9.78        9.79      2.72 o 
  -1   5   6       40.57       39.40      4.32 o 
   0   5   6        7.45        8.88      3.41 o 
   1   5   6        0.59        1.00      4.72 o 
   2   5   6        4.58       -1.92      4.74 o 
  -4   6   6       13.17       16.00      5.21 o 
  -3   6   6        8.15       10.80      2.44 o 
  -2   6   6       12.88       13.17      3.00 o 
  -1   6   6       85.55       84.64      5.96 o 
   0   6   6       28.30       28.40      4.92 o 
   1   6   6        6.18        9.10      4.94 o 
   2   6   6        6.36        9.60      5.84 o 
  -4   7   6        1.31       -0.35      4.65 o 
  -3   7   6        8.26       10.07      2.79 o 
  -2   7   6        0.13        1.75      2.55 o 
  -1   7   6        1.59        0.05      2.86 o 
   0   7   6       16.61       18.68      4.55 o 
   1   7   6        3.91        8.50      4.89 o 
   2   7   6        9.56       13.99     10.25 o 
  -4   8   6       16.19       17.87     13.51 o 
  -3   8   6        0.92        4.43      4.16 o 
  -2   8   6       17.78       14.80      3.40 o 
  -1   8   6        0.76        2.08      2.92 o 
   0   8   6       15.48       16.98      4.45 o 
   1   8   6       50.17       43.46     11.83 o 
  -4   9   6       29.17       45.87     14.71 o 
  -3   9   6        3.36        5.90      4.37 o 
  -2   9   6        6.37        9.15      3.23 o 
  -1   9   6        0.26       -0.03      3.03 o 
   0   9   6        1.30        4.64      4.15 o 
   1   9   6        7.90        5.17      6.37 o 
  -3  10   6       23.23       34.31      5.98 o 
  -2  10   6       20.38       24.96      4.17 o 
  -1  10   6        5.18        6.26      4.98 o 
   0  10   6        7.22        4.83      6.51 o 
   1  10   6        1.55       -4.34      5.84 o 
  -3  11   6        3.93       13.84      5.21 o 
  -2  11   6        8.47        9.94      5.89 o 
  -1  11   6        2.43        5.30      3.67 o 
   0  11   6        9.94       11.02      6.40 o 
  -3  12   6       39.16       52.50     14.47 o 
  -2  12   6        0.29        1.01      5.28 o 
  -1  12   6        1.48        5.00      3.99 o 
   0  12   6        0.33       -2.39      6.04 o 
  -2  13   6        0.11        1.99      5.88 o 
  -1  13   6        0.77        4.39      6.51 o 
  -3   1   7        0.34        5.44      3.68 o 
  -2   1   7        0.58        3.29      2.73 o 
  -1   1   7        0.60       -2.78      2.78 o 
   0   1   7        9.40       11.69      5.63 o 
  -3   2   7        2.99        1.67      4.39 o 
  -2   2   7        0.18       -0.09      2.60 o 
  -1   2   7        7.40        5.02      3.20 o 
   0   2   7        2.59        5.35      5.37 o 
  -3   3   7        3.43       -3.29      3.33 o 
  -2   3   7        9.73        6.92      2.72 o 
  -1   3   7        0.02       -0.04      3.02 o 
   0   3   7        0.20       -1.08      4.80 o 
  -3   4   7       30.53       23.89      7.35 o 
  -2   4   7        4.70        2.08      3.10 o 
  -1   4   7       19.36       15.80      3.50 o 
   0   4   7        1.37        8.71      5.52 o 
  -3   5   7        0.04       -0.21      4.31 o 
  -2   5   7        0.36       -0.64      2.83 o 
  -1   5   7        4.66        2.12      5.04 o 
  -2   6   7        0.11       -0.19      2.95 o 
  -1   6   7        1.93        1.11      3.26 o 
  -2   7   7        0.00       -3.44      3.83 o 
  -1   7   7        0.15       -4.60      4.60 o 
                                                 
